# Supplementary material for: Live Cell Imaging of Germination and Outgrowth of Individual Bacillus subtilis Spores; the Effect of Heat Stress Quantitatively Analyzed with SporeTracker
Source: PLoS One. 2013 Mar 25;8(3):e58972. doi: 10.1371/journal.pone.0058972 (PMC3607599; doi:10.1371/journal.pone.0058972)
Supplement: Table S1 — Results obtained from SporeTracker of individual germinating and outgrowing B. subtilis 1A700 spores. Either (A) heat-activated (control) or (B) heat-activated and heat-treated (stress). (XLS) [file pone.0058972.s001.xls]

## Sheet: Table S1A (control)
Table S1A. Results obtained from SporeTracker of individual germinating and outgrowing heat-activated B. subtilis 1A700 spores (control).
Spore No. (total)	Spore No./Experiment	TLeft1	TRight2	DropTime3	TD4	t15	t26	t1-TRight7
1	1
2	2	157.77	162.076	4.3064
3	3	213.618	216.581	2.9624
4	4	25.3377	29.0713	3.7337
5	5	30.583	34.3666	3.7836
6	6	212.145	215.793	3.6472
7	7	91.0714	95.4991	4.4277
8	8
9	9	36.091	41.0024	4.9113	51.2503	303.36	336.18	262.358
10	10
11	11	66.5331	70.1139	3.5808
12	12	54.2537	58.3753	4.1217
13	13
14	14	39.5662	42.7157	3.1494
15	15	71.469	75.003	3.5341
16	16	28.6099	31.6602	3.0503	53.3031	312.25	336.18	280.59
17	17	54.0872	58.0346	3.9473
18	18	12.9925	17.2866	4.2941	80.7553	334.13	336.18	316.843
19	19	16.4967	20.2164	3.7198	54.5776	261.66	336.18	241.444
20	20	22.8195	27.4821	4.6626
21	21	72.9273	78.0739	5.1466
22	22	26.2198	30.4441	4.2243
23	23
24	24				56.1382	221.32	322.5
25	25	17.5905	22.7058	5.1154	70.724	294.47	326.61	271.764
26	26	78.7605	83.5752	4.8147	63.2298	327.29	336.18	243.715
27	27	35.4557	39.2681	3.8124
28	28	24.6995	28.3521	3.6526
29	29	62.1405	65.2876	3.1471
30	30	24.1986	26.9118	2.7133	66.4178	276.01	336.18	249.098
31	31				54.3339	203.54	249.35
32	32	26.4042	29.9917	3.5874	63.1968	269.86	336.18	239.868
33	33	53.3567	58.223	4.8663
34	34	41.8257	44.9714	3.1457
35	35	25.6838	31.9883	6.3045
36	36	48.414	51.7551	3.341
37	37	38.8447	42.4036	3.5589	51.3698	328.66	336.18	286.256
38	38	37.9618	42.3704	4.4086
39	39	119.6	123.029	3.4288
40	40	56.0148	61.4049	5.3901
41	41	21.9607	25.4786	3.5179	64.7149	269.86	336.18	244.381
42	42
43	43	53.2221	57.3388	4.1167
44	44	166.801	171.666	4.8648
45	45	86.6524	91.8619	5.2095	56.7399	332.07	336.18	240.208
46	46	56.8258	60.0321	3.2063
47	47	135.601	138.966	3.3656
48	48	49.6698	53.733	4.0632	58.4622	276.7	334.81	222.967
49	49	53.214	55.697	2.483	66.261	320.45	336.18	264.753
50	50
51	51	128.63	133.308	4.6775
52	52	21.8496	27.8961	6.0465
53	53	38.4065	41.1508	2.7443	68.4753	293.11	331.39	251.959
54	54				73.6877	295.16	336.18
55	55	82.3571	87.9218	5.5647
56	56	44.9633	49.585	4.6217	52.0662	278.75	330.71	229.165
57	57	44.0708	48.2268	4.156	34.4768	317.03	330.71	268.803
58	58	92.1524	98.9587	6.8063
59	59	52.4671	56.0643	3.5972		330.71	332.07	274.646
60	60	46.3748	50.2486	3.8737
61	61	127.564	131.993	4.4294
62	62	25.8118	28.9386	3.1268	52.0969	314.3	333.44	285.361
63	63	229.791	233.18	3.3892
64	64	145.637	151.44	5.803
65	65
66	66	90.0123	94.3945	4.3822
67	67	37.3892	42.2597	4.8705	65.9102	290.37	336.18	248.11
68	68	120.016	123.127	3.1114
69	69	196.698	199.306	2.608
70	70	56.1708	61.3448	5.174
71	71	20.9039	25.0134	4.1095
72	72
73	1	16.5268	18.9407	2.4138	53.7748	236.257	331.997	217.316
74	2	21.9081	24.244	2.3359	84.046	269.537	331.997	245.293
75	3	92.8742	95.5685	2.6943
76	4
77	5	79.4902	81.8168	2.3266	49.3401	295.337	331.997	213.52
78	6	17.0183	19.4914	2.4731		236.257	236.937	216.765
79	7	20.8388	23.7607	2.9218
80	8	57.832	60.9595	3.1275	52.5577	248.487	331.997	187.527
81	9
82	10	65.2066	67.4676	2.2611	50.0711	297.367	332.677	229.899
83	11	24.0948	26.4121	2.3173	54.8897	238.297	332.677	211.885
84	12	88.3601	91.8897	3.5296
85	13	49.7283	54.0969	4.3686
86	14	40.0279	42.2473	2.2193
87	15	88.4971	92.0719	3.5749
88	16	19.7035	21.9066	2.2031	68.0179	213.857	332.677	191.95
89	17				60.3731	238.297	332.677
90	18	18.751	22.5288	3.7779
91	19	20.3372	22.9027	2.5655
92	20	136.305	138.992	2.6867
93	21	79.9549	82.5533	2.5983
94	22	63.5896	68.6808	5.0911
95	23	323.272	326.221	2.9494
96	24	202.632	205.483	2.8511
97	25	54.5991	58.5581	3.959	108.01	327.247	332.677	268.689
98	26
99	27	49.0674	51.729	2.6615	60.1506	249.167	332.677	197.438
100	28	205.503	207.923	2.4203
101	29	36.0711	37.5088	1.4377	57.0682	249.167	332.677	211.658
102	30	60.1201	63.4487	3.3286	58.4141	294.657	332.677	231.208
103	31	40.0554	42.6535	2.5981	55.6705	281.757	332.677	239.103
104	32	60.886	66.1004	5.2144	102.148	412.117	486.117	346.016
105	33					308	478
106	34
107	35
108	36	199.358	202.284	2.9258
109	37	55.6451	61.4454	5.8003	56.6651	308.237	332.677	246.791
110	38	18.8979	21.201	2.3031	62.784	234.907	332.677	213.706
111	39	196.228	199.398	3.17
112	40				66.9476	234.907	332.677	234.907
113	41	55.4864	58.2445	2.7582	50.5988	293.297	332.677	235.052
114	42	216.735	219.889	3.154
115	1	44.4919	48.332	3.8401
116	2	52.1138	55.034	2.9202
117	3	35.0172	38.1492	3.132	61.0458	326.707	378.387	288.558
118	4	15.5492	17.7387	2.1895	56.4881	232.607	378.387	214.868
119	5	19.0508	21.8605	2.8097	56.5285	238.777	378.387	216.916
120	6				89.4826	232.607	315.907
121	7	27.4418	29.6741	2.2323
122	8	15.9016	18.7132	2.8116
123	9				64.7281	232.607	338.277
124	10	66.8629	69.7383	2.8754
125	11	15.4601	18.5845	3.1244	45.0779	272.717	372.987	254.132
126	12
127	13	38.6259	44.2222	5.5963
128	14	25.6486	28.9732	3.3246
129	15	25.5722	28.9076	3.3354	51.6772	238.007	378.387	209.099
130	16	100.07	102.672	2.6017
131	17	38.3096	41.2033	2.8937	67.1455	333.647	378.387	292.443
132	18	25.9672	28.9445	2.9773	47.0871	283.507	378.387	254.562
133	19	219.033	223.11	4.0768
134	20	127.024	130.949	3.9246
135	21	25.2651	28.1187	2.8537
136	22	17.9159	20.8823	2.9664	61.7283	271.167	378.387	250.284
137	23	26.6585	28.8995	2.241
138	24				92.9699	215.637	295.857
139	25	44.5902	48.179	3.5887	54.4417	300.477	378.387	252.298
140	26	17.3332	20.2563	2.9231	58.2825	268.857	349.847	248.6
141	27	68.1902	71.0579	2.8676
142	28
143	29
144	30	38.8426	42.3511	3.5085	46.8764	262.687	378.387	220.336
145	31	27.4775	30.2793	2.8017
146	32	30.1757	33.0549	2.8792
147	33
148	34	72.1803	74.7762	2.5959
149	35
150	36	19.8507	22.8531	3.0024	57.0967	277.337	374.527	254.484
151	37	29.4259	32.4477	3.0218
152	38
153	39	130.393	133.043	2.6504
154	40	33.1389	36.8305	3.6916
155	41	21.2787	23.8462	2.5675
156	42				65.5497	225.657	350.617
157	43	25.1487	28.1224	2.9736
158	44	19.858	22.6991	2.8411	48.9439	311.277	375.297	288.578
159	45	57.1414	60.3969	3.2556	38.8657	310.507	323.617	250.11
160	46	71.7042	74.4348	2.7306
161	47	169.008	172.269	3.2608
162	48	122.528	124.84	2.3126
163	49	117.302	120.707	3.4051
164	50				57.9089	290.457	378.387
165	51	133.494	136.717	3.2224
166	52	25.4552	28.1302	2.675	60.4188	262.687	378.387	234.556
167	53				56.115	289.687	378.387
168	54
169	55	41.544	44.7806	3.2366	34.0071	344.447	378.387	299.666
170	56	49.6233	52.9807	3.3574
171	57
172	58	25.2307	28.8209	3.5903
173	59	36.2327	39.5557	3.323	82.984	302.027	378.387	262.471
174	60	25.5399	29.0875	3.5476	60.1631	300.477	322.847	271.389
175	61	62.8045	65.8151	3.0106
176	62	46.7344	49.3672	2.6328
177	63				83.352	239.547	317.447
178	64	44.3531	47.6725	3.3194	51.5341	357.557	378.387	309.884
179	65	17.8355	20.6474	2.8119	82.807	234.147	378.387	213.499
180	66				68.3075	270.397	288.907
181	67	28.0507	32.6362	4.5855	52.0551	306.647	329.017	274.011
182	68	63.0729	66.906	3.8332
183	69	34.9018	37.1675	2.2658
184	70	23.3886	26.4666	3.078	50.8929	264.997	378.387	238.53
185	71	43.8133	46.5195	2.7062	42.3264	347.537	378.387	301.017
186	72	57.5248	61.262	3.7372
187	73	51.5271	54.6701	3.143	60.8776	341.357	378.387	286.687
188	74	27.4292	30.54	3.1108	55.8562	268.087	271.167	237.547
189	75
190	76	20.4972	24.2023	3.7051
191	77	33.824	37.2295	3.4055
192	78	42.2425	45.673	3.4305	65.0612	327.477	378.387	281.804
193	79	43.3217	48.1867	4.865	50.9541	328.247	378.387	280.06
194	80	15.8176	19.3004	3.4828	68.26	279.657	310.507	260.356
195	81
196	82	24.0035	27.0988	3.0953
197	83	19.0499	22.1857	3.1359	102.204	239.547	290.457	217.361
198	84	65.339	68.3434	3.0044
199	85
200	86
201	87	21.4932	24.9714	3.4782	66.5612	373.757	377.617	348.785
202	88				55.7943	197.127	352.157
203	89	53.9776	56.6358	2.6582	71.7715	329.787	376.067	273.151
204	90	288.221	292.422	4.2012
205	91
206	92	24.4193	28.1174	3.6981	71.4915	329.787	378.387	301.669
207	93				62.4532	279.657	378.387
208	94				97.594	195.577	338.277
209	95				80.9425	244.177	298.167
210	96	72.2897	75.8964	3.6066
211	97	46.4649	49.7905	3.3256
212	98	43.8312	47.5663	3.7352
213	99
214	100	81.4048	84.8397	3.4349
215	101	62.0744	64.6118	2.5374	55.8303	335.967	377.617	271.355
216	102				66.5996	234.917	275.797
217	103	30.7736	34.2523	3.4787	54.0845	324.397	378.387	290.144
218	104	26.8209	30.0119	3.191	55.7105	320.537	340.587	290.525
1TLeft: Time of start of germination
2TRight: Time of end of germination
3DropTime: Germination time
4TD: Generation time
5t1: Time of first division
6t2: Time of end of analysis
7t1-TRight: Time of end of germination - time of first division = outgrowth time

## Sheet: Table S1B (stress)
Table S1B. Results obtained from SporeTracker of individual germinating and outgrowing heat-activated and heat-treated B. subtilis 1A700 spores (stress).
Spore No. (total)	Spore No./Experiment	TLeft1	TRight2	DropTime3	TD4	t15	t26	t1-TRight7
1	1
2	2
3	3
4	4
5	5	89.8245	93.5213	3.6968
6	6
7	7
8	8	86.0205	90.8579	4.8375
9	9	30.9744	35.9851	5.0107
10	10	18.6664	22.3998	3.7334
11	11	137.151	143.095	5.9435
12	12	16.1334	22.5209	6.3875
13	13
14	14	46.9319	51.6332	4.7013
15	15
16	16
17	17	39.2941	43.749	4.4549
18	18
19	19
20	20	94.1466	98.4402	4.2936
21	21
22	22	98.0765	103.663	5.5863
23	23	37.0579	42.941	5.8831
24	24	29.8001	35.0516	5.2515
25	25
26	26	41.7219	46.7269	5.0051
27	27	29.1802	34.3665	5.1863
28	28
29	29	67.0558	72.6619	5.6061
30	30
31	31	30.7954	35.8439	5.0485
32	32
33	33
34	34
35	35	17.8018	24.4431	6.6413
36	36
37	37	58.3703	65.8013	7.4311
38	38	49.4484	55.1505	5.7021
39	39	18.8828	24.3442	5.4614
40	40	90.401	95.4801	5.0791
41	41
42	42	86.4154	91.5324	5.117
43	43
44	44	246.941	251.171	4.2294
45	45	100.567	105.332	4.7648
46	46
47	47	31.1787	36.8579	5.6792	56.6151	288.53	375.59	251.672
48	48
49	49
50	50
51	51
52	52
53	53	61.8236	66.9225	5.0989
54	54
55	55	81.5289	85.3268	3.7979	59.1188	333.26	376.39	247.933
56	56	23.5569	27.3093	3.7525
57	57	100.908	105.253	4.3455
58	58	31.0545	36.1868	5.1323
59	59	28.4245	30.8623	2.4378
60	60
61	61
62	62
63	63
64	64
65	65	23.1697	30.1252	6.9555	58.2106	310.1	376.39	279.975
66	66
67	67	42.5679	46.7558	4.1879	67.1306	310.1	376.39	263.344
68	68	73.6473	79.1557	5.5084
69	69	51.4897	55.9115	4.4219
70	70	52.5777	57.3806	4.8029
71	71	113.69	117.525	3.8347
72	72
73	73	51.3978	56.649	5.2512
74	74
75	75
76	76	172.588	176.964	4.3762
77	77	125.266	130.671	5.4049
78	78
79	79	26.7664	31.4036	4.6373
80	80
81	81	367.869	371.693	3.824
82	82
83	83
84	84	70.5652	75.0985	4.5333
85	85
86	86	191.804	197.117	5.3132
87	87	22.7493	27.0855	4.3362
88	88
89	89	297.944	301.26	3.3164
90	90	36.1869	41.7856	5.5987
91	91	38.6434	41.9768	3.3334
92	92
93	93	122.808	128.73	5.922
94	94	30.7752	34.5939	3.8187
95	95	30.9541	37.0143	6.0603
96	96	217.696	222.909	5.213
97	97	57.6476	64.8329	7.1853
98	98	52.0035	56.4891	4.4856
99	99	94.8966	99.6765	4.7799
100	100	228.253	233.355	5.1022
101	101	21.4469	27.6315	6.1846	58.8638	286.14	376.39	258.508
102	102	89.9946	95.3401	5.3454
103	103	32.9133	37.2188	4.3054
104	104
105	105
106	106	85.3198	91.5402	6.2204
107	107
108	108	81.7287	84.3437	2.615
109	109
110	110
111	111
112	112
113	113
114	114
115	1
116	2	79.7114	85.7724	6.061	56.3553	336.57	379.47	250.798
117	3
118	4	71.0699	77.5254	6.4555
119	5
120	6
121	7	277.422	281.604	4.1816
122	8	226.298	231.637	5.3391
123	9	74.0307	76.7501	2.7195
124	10
125	11
126	12
127	13	70.5639	75.9282	5.3643
128	14
129	15	61.8372	71.7498	9.9126
130	16	17.9301	20.966	3.0359
131	17
132	18	122.251	129.701	7.4502
133	19
134	20
135	21	82.8156	88.321	5.5054
136	22
137	23	160.23	165.761	5.5314
138	24
139	25
140	26
141	27	36.6023	40.5153	3.913
142	28	61.7668	71.4999	9.7331
143	29
144	30
145	31
146	32
147	33	68.2024	74.3975	6.1951
148	34
149	35
150	36
151	37
152	38
153	39
154	40	67.9597	75.9981	8.0383
155	41	72.9295	78.5202	5.5907
156	42
157	43
158	44
159	45
160	46	44.9478	56.2254	11.2776
161	47	50.7125	55.7455	5.033
162	48
163	49
164	50	14.2456	21.267	7.0214
165	51	65.7665	76.3695	10.6029
166	52	161.53	167.032	5.5015
167	53
168	54
169	55
170	56
171	57
172	58
173	59	103.24	107.855	4.6152	69.9147	339.69	380.25	231.835
174	60	17.4272	23.0409	5.6138	49.1158	368.55	378.69	345.509
175	61	35.5884	40.7781	5.1897
176	62
177	63	194.624	198.094	3.4696
178	64
179	65
180	66
181	67
182	68
183	69
184	70
185	71
186	72	101.742	107.83	6.0873	73.1299	342.03	383.37	234.2
187	73
188	74
189	75	96.9046	104.547	7.642
190	76
191	77	344.798	349.142	4.3443
192	78
193	79
194	80
195	81
196	82	15.3428	21.7625	6.4197	58.4252	367.77	383.37	346.007
197	83
198	84	14.9639	20.9186	5.9547
199	85	194.145	197.622	3.4769
200	86
201	87
202	88
203	89	33.0119	40.5554	7.5435
204	90
205	91
206	92	163.651	171.682	8.0311
207	93
208	94
209	95
210	96
211	97
212	98
213	99
214	100	134.087	136.403	2.3161
215	101
216	102
217	103
218	104
219	105	56.3544	63.2165	6.8621
220	106	23.2029	28.6593	5.4564
221	107	68.0283	74.2403	6.212
222	108
223	109
224	110	43.2651	45.4353	2.1701
225	111	69.4623	79.1128	9.6504
226	112	71.8997	77.2208	5.321
227	113
228	114
229	1	48.9769	58.7776	9.8007
230	2	84.8146	89.1496	4.3351	67.1359	341.617	377.557	252.467
231	3	253.036	256.885	3.849
232	4	10.1667	10.1667		63.7091	242	367.39
233	5	56.9722	62.4016	5.4294		335.227	371.167	272.825
234	6
235	7
236	8	35.506	42.3253	6.8193	51.4636	308.067	339.217	265.741
237	9
238	10				44.7342	234.597	253.757
239	11
240	12	37.4004	41.9025	4.5021
241	13	130.101	133.467	3.3658
242	14	23.6495	29.8211	6.1715
243	15	312.938	314.294	1.3563
244	16	34.8738	39.5319	4.6582	58.6087	314.457	376.757	274.925
245	17
246	18
247	19
248	20
249	21
250	22	44.3357	48.8659	4.5302	64.7003	290.497	377.557	241.631
251	23	34.8179	44.1694	9.3515
252	24	28.442	35.1663	6.7244
253	25
254	26	55.062	59.5106	4.4486
255	27	100.713	103.457	2.7439
256	28
257	29	85.2722	90.0865	4.8143
258	30	181.423	185.77	4.3471
259	31
260	32
261	33	50.6902	56.1303	5.44	75.2009	310.467	377.557	254.336
262	34	44.8461	50.754	5.9079
263	35	20.4968	25.7391	5.2423	41.2776	234.597	247.367	208.858
264	36
265	37
266	38
267	39
268	40
269	41	28.5451	31.6763	3.1312
270	42
271	43	97.6693	102.456	4.7867
272	44	154.397	157.096	2.6994
273	45	19.6003	26.5882	6.9879
274	46
275	47
276	48	117.704	122	4.2958
277	49
278	50	95.9386	102.021	6.0825	80.5562	341.617	377.557	239.596
279	51	78.2095	82.4773	4.2678
280	52	74.29	79.2644	4.9743
281	53
282	54
283	55
284	56
285	57	85.6763	92.6447	6.9684
286	58
287	59
288	60	46.2755	51.5996	5.3242
289	61	81.8467	87.3401	5.4934
290	62	23.8184	29.326	5.5076
291	63	19.45	22.0779	2.6279
292	64
293	65
294	66
295	67
296	68
297	69	135.312	140.221	4.909
298	70	133.236	137.101	3.8647
299	71
300	72	95.1672	102.621	7.4534
301	73
302	74	64.9461	69.9983	5.0522
303	75
304	76	60.7311	65.6324	4.9013	95.5182	342.417	377.557	276.784
305	77	173.336	177.765	4.4293
306	78	86.4652	91.57	5.1048
307	79
308	80
309	81
310	82
311	83	39.708	44.4522	4.7441
312	84
313	85	94.6551	98.9157	4.2606
314	86
315	87	99.4225	104.685	5.2626
316	88
317	89	37.9681	43.5882	5.6201
318	90	30.4192	35.5043	5.0851
319	91
320	92	42.4623	47.0987	4.6364
321	93	29.5719	34.5987	5.0268
322	94
323	95	66.4937	73.1993	6.7055
324	96	109.18	114.429	5.2488
325	97	87.5338	97.8116	10.2778
1TLeft: Time of start of germination
2TRight: Time of end of germination
3DropTime: Germination time
4TD: Generation time
5t1: Time of first division
6t2: Time of end of analysis
7t1-TRight: Time of end of germination - time of first division = outgrowth time
